# Supplementary material for: 60 cm2 perovskite-silicon tandem solar cells with an efficiency of 28.9% by homogeneous passivation
Source: Nat Commun. 2025 Sep 30;16:8672. doi: 10.1038/s41467-025-63673-y (PMC12485175; doi:10.1038/s41467-025-63673-y)
Supplement: Supplementary file 4 — Source data [file 41467_2025_63673_MOESM4_ESM.xlsx]

## Sheet: Figure-2(g)
	control	SP	IP	SIP
VOC(V)	1.12501	1.24706	1.24392	1.26003
	1.1302	1.2536	1.24794	1.25945
	1.12342	1.2369	1.2455	1.26873
	1.13194	1.235	1.24447	1.26783
	1.14129	1.2355	1.24738	1.27102
	1.13569	1.24775	1.24472	1.26552
	1.14053	1.24681	1.2531	1.2588
	1.15312	1.24404	1.24987	1.26223
	1.14402	1.24221	1.25105	1.26188
	1.12695		1.24554
	1.12454		1.25404
	1.13618		1.25395
	1.13331
	1.1315
	1.12909

## Sheet: Figure-2(j)
Control V (V)	Control J (mA/cm2)	SIP V (V)	SIP J (mA/cm2)
-0.05	-21.196	-0.01	-21.4496
-0.03911	-21.2063	0.000362903	-21.4516
-0.02823	-21.1833	0.01073	-21.4488
-0.01734	-21.2134	0.02109	-21.4449
-0.00645	-21.1924	0.03145	-21.4549
0.00444	-21.2162	0.04181	-21.4263
0.01532	-21.185	0.05218	-21.4484
0.02621	-21.2107	0.06254	-21.4294
0.0371	-21.1889	0.0729	-21.4464
0.04798	-21.2162	0.08327	-21.4077
0.05887	-21.1889	0.09363	-21.4514
0.06976	-21.2022	0.10399	-21.4122
0.08065	-21.1916	0.11436	-21.4365
0.09153	-21.2038	0.12472	-21.3988
0.10242	-21.1895	0.13508	-21.4456
0.11331	-21.2001	0.14544	-21.4039
0.12419	-21.1865	0.15581	-21.435
0.13508	-21.1924	0.16617	-21.4028
0.14597	-21.1918	0.17653	-21.4418
0.15686	-21.1883	0.1869	-21.4132
0.16774	-21.1885	0.19726	-21.4345
0.17863	-21.1792	0.20762	-21.4178
0.18952	-21.1945	0.21798	-21.4384
0.2004	-21.1741	0.22835	-21.4293
0.21129	-21.1869	0.23871	-21.4353
0.22218	-21.1647	0.24907	-21.4339
0.23307	-21.1878	0.25944	-21.4363
0.24395	-21.161	0.2698	-21.4436
0.25484	-21.1817	0.28016	-21.4271
0.26573	-21.1579	0.29052	-21.4457
0.27661	-21.1802	0.30089	-21.4291
0.2875	-21.1524	0.31125	-21.4504
0.29839	-21.1791	0.32161	-21.4105
0.30927	-21.1447	0.33198	-21.4422
0.32016	-21.163	0.34234	-21.4106
0.33105	-21.1595	0.3527	-21.4421
0.34194	-21.1837	0.36307	-21.3975
0.35282	-21.1504	0.37343	-21.4325
0.36371	-21.1496	0.38379	-21.3917
0.3746	-21.1588	0.39415	-21.4277
0.38548	-21.1834	0.40452	-21.3841
0.39637	-21.1546	0.41488	-21.4139
0.40726	-21.1505	0.42524	-21.3867
0.41815	-21.1636	0.43561	-21.4126
0.42903	-21.1647	0.44597	-21.3835
0.43992	-21.1612	0.45633	-21.4017
0.45081	-21.155	0.46669	-21.3909
0.46169	-21.1718	0.47706	-21.3973
0.47258	-21.1431	0.48742	-21.3864
0.48347	-21.1741	0.49778	-21.3906
0.49436	-21.1612	0.50815	-21.3962
0.50524	-21.1679	0.51851	-21.3782
0.51613	-21.1358	0.52887	-21.3927
0.52702	-21.1698	0.53923	-21.3811
0.5379	-21.1494	0.5496	-21.4024
0.54879	-21.1627	0.55996	-21.3668
0.55968	-21.1272	0.57032	-21.3991
0.57057	-21.1532	0.58069	-21.3731
0.58145	-21.1314	0.59105	-21.4015
0.59234	-21.1488	0.60141	-21.3566
0.60323	-21.1259	0.61177	-21.4019
0.61411	-21.1401	0.62214	-21.3642
0.625	-21.1264	0.6325	-21.3922
0.63589	-21.1344	0.64286	-21.3537
0.64677	-21.1265	0.65323	-21.393
0.65766	-21.1303	0.66359	-21.3562
0.66855	-21.1253	0.67395	-21.3778
0.67944	-21.1223	0.68431	-21.3471
0.69032	-21.1174	0.69468	-21.366
0.70121	-21.1273	0.70504	-21.3448
0.7121	-21.1359	0.7154	-21.3511
0.72298	-21.1078	0.72577	-21.3365
0.73387	-21.1278	0.73613	-21.3348
0.74476	-21.1114	0.74649	-21.3289
0.75565	-21.1294	0.75686	-21.3208
0.76653	-21.1005	0.76722	-21.33
0.77742	-21.121	0.77758	-21.3061
0.78831	-21.0946	0.78794	-21.3207
0.79919	-21.1142	0.79831	-21.2963
0.81008	-21.0853	0.80867	-21.3244
0.82097	-21.0994	0.81903	-21.2886
0.83186	-21.0745	0.8294	-21.3132
0.84274	-21.0985	0.83976	-21.2741
0.85363	-21.0712	0.85012	-21.3166
0.86452	-21.0778	0.86048	-21.2737
0.8754	-21.05	0.87085	-21.3029
0.88629	-21.0675	0.88121	-21.2629
0.89718	-21.0441	0.89157	-21.3026
0.90807	-21.0282	0.90194	-21.2627
0.91895	-21.0226	0.9123	-21.2833
0.92984	-21.0114	0.92266	-21.2512
0.94073	-20.9758	0.93302	-21.2774
0.95161	-20.9537	0.94339	-21.2544
0.9625	-20.9352	0.95375	-21.2577
0.97339	-20.8778	0.96411	-21.2327
0.98427	-20.8412	0.97448	-21.24
0.99516	-20.7703	0.98484	-21.2367
1.00605	-20.6993	0.9952	-21.2163
1.01694	-20.5579	1.00556	-21.2093
1.02782	-20.4358	1.01593	-21.1948
1.03871	-20.2223	1.02629	-21.1985
1.0496	-19.995	1.03665	-21.1532
1.06048	-19.6379	1.04702	-21.1613
1.07137	-19.2291	1.05738	-21.106
1.08226	-18.6603	1.06774	-21.0998
1.09315	-18.0038	1.0781	-21.0135
1.10403	-17.1357	1.08847	-20.9875
1.11492	-16.1117	1.09883	-20.8641
1.12581	-14.8333	1.10919	-20.7941
1.13669	-13.3803	1.11956	-20.6015
1.14758	-11.6007	1.12992	-20.4447
1.15847	-9.53651	1.14028	-20.1517
1.16935	-7.10738	1.15065	-19.8498
1.18024	-4.34327	1.16101	-19.3624
1.19113	-1.22643	1.17137	-18.8109
1.20202	2.56193	1.18173	-18.0309
1.2129	6.76334	1.1921	-17.078
1.22379	11.5442	1.20246	-15.779
1.23468	16.8904	1.21282	-14.1757
1.24556	22.9683	1.22319	-12.089
1.25645	29.6367	1.23355	-9.3848
1.26734	37.0797	1.24391	-5.93764
1.27823	45.2298	1.25427	-1.38851
1.28911	54.4366	1.26464	4.72311
1.3	65.1841	1.275	14.2393

## Sheet: Figure-2(h)
	V (V)	J (mA/cm2)		V (V)	J (mA/cm2)		V (V)	J (mA/cm2)
control-TIO	-0.05	-23.7658	SIP-ITO	-0.05	-23.9146	SIP-FTO	-0.05	-25.0105
	-0.03972	-23.7681		-0.03972	-23.9201		-0.03662	-25.0099
	-0.02944	-23.772		-0.02944	-23.9146		-0.02323	-25.0211
	-0.01915	-23.7701		-0.01915	-23.9102		-0.00985	-25.0084
	-0.00887	-23.7525		-0.00887	-23.9072		0.00354	-25.017
	0.00141	-23.7597		0.00141	-23.9004		0.01692	-25.0043
	0.01169	-23.7417		0.01169	-23.8947		0.0303	-25.0041
	0.02198	-23.7714		0.02198	-23.8891		0.04369	-25.009
	0.03226	-23.7448		0.03226	-23.8887		0.05707	-24.9976
	0.04254	-23.7519		0.04254	-23.8875		0.07045	-24.987
	0.05282	-23.7367		0.05282	-23.8866		0.08384	-24.991
	0.0631	-23.7663		0.0631	-23.8866		0.09722	-24.9919
	0.07339	-23.7213		0.07339	-23.8864		0.11061	-24.9752
	0.08367	-23.7561		0.08367	-23.8889		0.12399	-24.983
	0.09395	-23.7476		0.09395	-23.8956		0.13737	-24.9833
	0.10423	-23.7569		0.10423	-23.8903		0.15076	-24.9783
	0.11452	-23.7144		0.11452	-23.8948		0.16414	-24.9612
	0.1248	-23.7582		0.1248	-23.8999		0.17753	-24.9843
	0.13508	-23.7485		0.13508	-23.896		0.19091	-24.9798
	0.14536	-23.7409		0.14536	-23.8953		0.20429	-24.9723
	0.15565	-23.7211		0.15565	-23.9018		0.21768	-24.9545
	0.16593	-23.7553		0.16593	-23.8887		0.23106	-24.9744
	0.17621	-23.7502		0.17621	-23.8975		0.24444	-24.9627
	0.18649	-23.7417		0.18649	-23.8925		0.25783	-24.9611
	0.19677	-23.7411		0.19677	-23.8881		0.27121	-24.9534
	0.20706	-23.7522		0.20706	-23.8868		0.2846	-24.9656
	0.21734	-23.7597		0.21734	-23.885		0.29798	-24.9537
	0.22762	-23.7397		0.22762	-23.8782		0.31136	-24.9573
	0.2379	-23.7422		0.2379	-23.8818		0.32475	-24.9436
	0.24819	-23.7484		0.24819	-23.8733		0.33813	-24.9429
	0.25847	-23.7701		0.25847	-23.8748		0.35152	-24.9427
	0.26875	-23.7286		0.26875	-23.874		0.3649	-24.9356
	0.27903	-23.7536		0.27903	-23.8732		0.37828	-24.925
	0.28932	-23.7478		0.28932	-23.8729		0.39167	-24.9288
	0.2996	-23.7569		0.2996	-23.8756		0.40505	-24.9352
	0.30988	-23.7224		0.30988	-23.8733		0.41843	-24.9283
	0.32016	-23.7678		0.32016	-23.88		0.43182	-24.937
	0.33044	-23.7321		0.33044	-23.885		0.4452	-24.9298
	0.34073	-23.7442		0.34073	-23.8876		0.45859	-24.9283
	0.35101	-23.7323		0.35101	-23.9007		0.47197	-24.9237
	0.36129	-23.7561		0.36129	-23.8936		0.48535	-24.9452
	0.37157	-23.7241		0.37157	-23.9037		0.49874	-24.9245
	0.38186	-23.7471		0.38186	-23.8935		0.51212	-24.9191
	0.39214	-23.73		0.39214	-23.895		0.52551	-24.9134
	0.40242	-23.7442		0.40242	-23.8812		0.53889	-24.9365
	0.4127	-23.7341		0.4127	-23.8757		0.55227	-24.9153
	0.42298	-23.7418		0.42298	-23.8644		0.56566	-24.9164
	0.43327	-23.73		0.43327	-23.8611		0.57904	-24.9124
	0.44355	-23.7405		0.44355	-23.8554		0.59242	-24.9143
	0.45383	-23.7422		0.45383	-23.8591		0.60581	-24.8939
	0.46411	-23.7288		0.46411	-23.8526		0.61919	-24.9008
	0.4744	-23.7273		0.4744	-23.8658		0.63258	-24.8974
	0.48468	-23.7285		0.48468	-23.8531		0.64596	-24.9002
	0.49496	-23.746		0.49496	-23.867		0.65934	-24.8925
	0.50524	-23.7193		0.50524	-23.8631		0.67273	-24.8805
	0.51552	-23.7364		0.51552	-23.8714		0.68611	-24.8762
	0.52581	-23.7216		0.52581	-23.8715		0.6995	-24.8819
	0.53609	-23.7409		0.53609	-23.8703		0.71288	-24.8818
	0.54637	-23.7111		0.54637	-23.8667		0.72626	-24.8646
	0.55665	-23.7434		0.55665	-23.8605		0.73965	-24.8608
	0.56694	-23.7188		0.56694	-23.8549		0.75303	-24.8534
	0.57722	-23.7355		0.57722	-23.8526		0.76641	-24.8582
	0.5875	-23.7098		0.5875	-23.8429		0.7798	-24.8409
	0.59778	-23.7435		0.59778	-23.8426		0.79318	-24.8434
	0.60807	-23.724		0.60807	-23.8394		0.80657	-24.8248
	0.61835	-23.7458		0.61835	-23.8379		0.81995	-24.8302
	0.62863	-23.7225		0.62863	-23.8402		0.83333	-24.8111
	0.63891	-23.7466		0.63891	-23.8411		0.84672	-24.819
	0.64919	-23.7334		0.64919	-23.8445		0.8601	-24.7991
	0.65948	-23.7422		0.65948	-23.8454		0.87349	-24.7994
	0.66976	-23.7371		0.66976	-23.8532		0.88687	-24.7792
	0.68004	-23.7459		0.68004	-23.8482		0.90025	-24.7871
	0.69032	-23.729		0.69032	-23.8564		0.91364	-24.7673
	0.70061	-23.7296		0.70061	-23.8523		0.92702	-24.7555
	0.71089	-23.7429		0.71089	-23.8599		0.9404	-24.7292
	0.72117	-23.7238		0.72117	-23.8537		0.95379	-24.7146
	0.73145	-23.7159		0.73145	-23.8614		0.96717	-24.6663
	0.74173	-23.7088		0.74173	-23.851		0.98056	-24.6153
	0.75202	-23.7266		0.75202	-23.8559		0.99394	-24.5541
	0.7623	-23.695		0.7623	-23.8435		1.00732	-24.4537
	0.77258	-23.706		0.77258	-23.8414		1.02071	-24.3097
	0.78286	-23.684		0.78286	-23.8353		1.03409	-24.1299
	0.79315	-23.7073		0.79315	-23.8336		1.04747	-23.8925
	0.80343	-23.6738		0.80343	-23.836		1.06086	-23.5314
	0.81371	-23.6908		0.81371	-23.8346		1.07424	-23.0392
	0.82399	-23.6651		0.82399	-23.8358		1.08763	-22.3536
	0.83427	-23.6881		0.83427	-23.834		1.10101	-21.4154
	0.84456	-23.6477		0.84456	-23.8317		1.11439	-20.0646
	0.85484	-23.664		0.85484	-23.8311		1.12778	-18.2388
	0.86512	-23.6371		0.86512	-23.832		1.14116	-15.7229
	0.8754	-23.641		0.8754	-23.8258		1.15455	-12.466
	0.88569	-23.5981		0.88569	-23.8329		1.16793	-8.18652
	0.89597	-23.5993		0.89597	-23.8293		1.18131	-2.95558
	0.90625	-23.5593		0.90625	-23.8328		1.1947	3.42673
	0.91653	-23.5232		0.91653	-23.8243		1.20808	10.7688
	0.92681	-23.4642		0.92681	-23.8218		1.22146	19.1639
	0.9371	-23.4137		0.9371	-23.811		1.23485	28.4525
	0.94738	-23.3159		0.94738	-23.7995		1.24823	38.4992
	0.95766	-23.1771		0.95766	-23.784		1.26162	49.1836
	0.96794	-23.0197		0.96794	-23.7582		1.275	60.1706
	0.97823	-22.8083		0.97823	-23.7353
	0.98851	-22.5164		0.98851	-23.6961
	0.99879	-22.0777		0.99879	-23.6471			--
	1.00907	-21.5718		1.00907	-23.5825			--
	1.01935	-20.8589		1.01935	-23.497			--
	1.02964	-19.9475		1.02964	-23.3949			--
	1.03992	-18.6926		1.03992	-23.2509			--
	1.0502	-17.1531		1.0502	-23.0815			--
	1.06048	-15.156		1.06048	-22.8512			--
	1.07077	-12.727		1.07077	-22.5568			--
	1.08105	-9.64856		1.08105	-22.1677			--
	1.09133	-6.10495		1.09133	-21.6795			--
	1.10161	-1.82843		1.10161	-21.0108			--
	1.1119	3.0669		1.1119	-20.1519			--
	1.12218	8.61454		1.12218	-19.0271			--
	1.13246	14.7488		1.13246	-17.5592			--
	1.14274	21.5366		1.14274	-15.6608			--
	1.15302	28.7167		1.15302	-13.2626			--
	1.16331	36.4462		1.16331	-10.2311			--
	1.17359	44.3736		1.17359	-6.51467			--
	1.18387	52.5932		1.18387	-1.99425			--
	1.19415	60.7222		1.19415	3.39127			--
	1.20444	68.362		1.20444	9.60577			--
	1.21472	74.896		1.21472	16.8329			--
	1.225	77.7963		1.225	25.2693			--
								--
								--
								--
								--
								--
								--
								--
								--
								--
								--
								--
								--
								--
								--
								--
								--
								--
								--
								--
								--
								--
								--
								--
								--
								--
								--
								--
								4_4_4_4_B
								4_3_4_3_B
								4_5_4_5_B_4
								4_5_4_5_B_2
								2_2_2_2_A_2
								2_2_2_2_B_1
							24.79	1188
							24.79	1187
							24.79	1208
							24.79	1207
							24.79	1173
							24.79	1173

## Sheet: Figure-3(a)
Voltage (V)	J (FS) (mA/cm2)	J (FS) (mA/cm2)
-0.05	-20.2618	-20.2612
-0.03624	-20.2655	-20.2396
-0.02248	-20.2512	-20.2457
-0.00872	-20.246	-20.2447
0.00503	-20.2385	-20.2308
0.01879	-20.251	-20.228
0.03255	-20.2481	-20.2339
0.04631	-20.2335	-20.2392
0.06007	-20.2483	-20.2339
0.07383	-20.2305	-20.2477
0.08758	-20.2353	-20.2402
0.10134	-20.2205	-20.2363
0.1151	-20.2317	-20.2185
0.12886	-20.2433	-20.2131
0.14262	-20.2295	-20.2157
0.15638	-20.2342	-20.2328
0.17013	-20.2178	-20.2438
0.18389	-20.2186	-20.2307
0.19765	-20.2321	-20.2541
0.21141	-20.2273	-20.267
0.22517	-20.2385	-20.2492
0.23893	-20.2315	-20.2549
0.25269	-20.2186	-20.2441
0.26644	-20.2267	-20.2534
0.2802	-20.2274	-20.2394
0.29396	-20.2528	-20.2233
0.30772	-20.2361	-20.2317
0.32148	-20.2476	-20.2296
0.33524	-20.2187	-20.2388
0.34899	-20.2221	-20.2402
0.36275	-20.2132	-20.2274
0.37651	-20.2192	-20.2426
0.39027	-20.238	-20.2585
0.40403	-20.236	-20.2621
0.41779	-20.2215	-20.2485
0.43154	-20.2277	-20.2523
0.4453	-20.2181	-20.2512
0.45906	-20.2236	-20.2417
0.47282	-20.2283	-20.2332
0.48658	-20.2382	-20.2389
0.50034	-20.2297	-20.2333
0.51409	-20.2514	-20.2367
0.52785	-20.2576	-20.2276
0.54161	-20.2459	-20.2109
0.55537	-20.228	-20.2291
0.56913	-20.2298	-20.2236
0.58289	-20.2286	-20.2163
0.59664	-20.2227	-20.2154
0.6104	-20.2335	-20.2194
0.62416	-20.2372	-20.2042
0.63792	-20.2353	-20.2255
0.65168	-20.2258	-20.226
0.66544	-20.2223	-20.227
0.6792	-20.2234	-20.2233
0.69295	-20.2248	-20.2121
0.70671	-20.2146	-20.2097
0.72047	-20.2242	-20.2156
0.73423	-20.2268	-20.2209
0.74799	-20.2177	-20.2284
0.76175	-20.2146	-20.2268
0.7755	-20.2146	-20.2311
0.78926	-20.1988	-20.219
0.80302	-20.2036	-20.2026
0.81678	-20.2066	-20.208
0.83054	-20.2106	-20.1951
0.8443	-20.2116	-20.2225
0.85805	-20.2236	-20.2247
0.87181	-20.2219	-20.2026
0.88557	-20.2109	-20.2022
0.89933	-20.195	-20.2035
0.91309	-20.1986	-20.1874
0.92685	-20.1957	-20.2031
0.9406	-20.1778	-20.185
0.95436	-20.2076	-20.2014
0.96812	-20.1837	-20.1992
0.98188	-20.19	-20.2043
0.99564	-20.1821	-20.2138
1.0094	-20.1594	-20.2001
1.02315	-20.1622	-20.2008
1.03691	-20.1788	-20.2044
1.05067	-20.1747	-20.1985
1.06443	-20.1809	-20.1921
1.07819	-20.1885	-20.1951
1.09195	-20.1987	-20.183
1.1057	-20.1968	-20.1753
1.11946	-20.1957	-20.1849
1.13322	-20.1656	-20.1888
1.14698	-20.1601	-20.1744
1.16074	-20.165	-20.1876
1.1745	-20.1521	-20.1755
1.18826	-20.1632	-20.1687
1.20201	-20.1575	-20.1818
1.21577	-20.1569	-20.1803
1.22953	-20.1534	-20.1521
1.24329	-20.1514	-20.1654
1.25705	-20.1513	-20.1546
1.27081	-20.1508	-20.1505
1.28456	-20.1315	-20.1524
1.29832	-20.1416	-20.141
1.31208	-20.1219	-20.1559
1.32584	-20.1201	-20.1417
1.3396	-20.113	-20.1344
1.35336	-20.119	-20.1253
1.36711	-20.1099	-20.1147
1.38087	-20.0917	-20.1037
1.39463	-20.0843	-20.0963
1.40839	-20.0685	-20.1123
1.42215	-20.0491	-20.0984
1.43591	-20.045	-20.0586
1.44966	-20.0516	-20.054
1.46342	-20.0328	-20.0448
1.47718	-20.0264	-20.0356
1.49094	-20.0115	-20.0305
1.5047	-20.0093	-20.02
1.51846	-19.9695	-20.0189
1.53221	-19.9533	-20.0006
1.54597	-19.9314	-19.9791
1.55973	-19.9339	-19.9751
1.57349	-19.9137	-19.9448
1.58725	-19.8616	-19.8935
1.60101	-19.8168	-19.8772
1.61477	-19.7904	-19.8357
1.62852	-19.7279	-19.7953
1.64228	-19.6884	-19.722
1.65604	-19.6129	-19.6742
1.6698	-19.5469	-19.5748
1.68356	-19.4353	-19.4869
1.69732	-19.3086	-19.369
1.71107	-19.1585	-19.2628
1.72483	-19.0146	-19.0635
1.73859	-18.8117	-18.9086
1.75235	-18.5807	-18.6399
1.76611	-18.2952	-18.4282
1.77987	-17.9787	-18.084
1.79362	-17.6111	-17.7075
1.80738	-17.128	-17.2917
1.82114	-16.6557	-16.7592
1.8349	-15.978	-16.1992
1.84866	-15.328	-15.435
1.86242	-14.4421	-14.7003
1.87617	-13.5463	-13.6739
1.88993	-12.3233	-12.6959
1.90369	-11.2034	-11.3264
1.91745	-9.63175	-10.0557
1.93121	-8.19612	-8.32069
1.94497	-6.23751	-6.69801
1.95872	-4.45437	-4.53472
1.97248	-2.0442	-2.42233
1.98624	0.1111	0.58115
2	2.94447	6.01399

## Sheet: Figure-3(b)
	SP	IP	SIP
Voc (V)	1.92876	1.97497	1.98114
	1.92944	1.98251	1.98286
	1.9459	1.98339	1.98341
	1.95017	1.97826	1.98893
	1.95416	1.97921	1.98231
	1.93692	1.97826	1.98475
	1.93722	1.98166	1.98523
	1.92853	1.95559	1.98839
	1.91938	1.95814	1.97098
	1.94575	1.9645	1.97051
	1.93432	1.95413	1.97202
	1.95161	1.96898	1.97335
	1.94993	1.95582	1.97276
	1.95367	1.95942	1.97234
	1.93601	1.96528	1.97159
	1.96427	1.95439	1.97309
	1.95243	1.9706	1.97504
	1.93713	1.96278	1.97431
	1.96513	1.97072	1.98978
	1.95346	1.97267	1.99079
	1.93775	1.97458	1.9685
	1.93573	1.96045	1.96585
	1.93392	1.97067	1.95819
	1.94604	1.97067	1.95573
	1.94773		1.99254
	1.93027		1.98771
	1.93735		1.97938
	1.94292		1.97708
			1.97921
			1.984
			2.00522
			2.01458
			2.00543
			2.00543
			2.01489

## Sheet: Figure-3(c)
	SP	IP	SIP
PCE (%)	28.8534	29.0849	32.0099
	29.1557	30.2373	32.1577
	29.5153	30.0221	32.1624
	31.0681	31.3032	32.4453
	30.2311	31.4801	32.0188
	29.7361	31.2955	32.1628
	29.8913	31.6467	32.2477
	28.4051	30.1971	32.4922
	28.1072	30.1577	31.0438
	29.3631	31.2714	30.9165
	29.0937	30.0642	31.1391
	30.8548	31.163	31.666
	30.918	30.1204	31.4843
	29.9963	30.4152	31.1647
	29.4798	31.1928	30.9328
	30.0686	29.0132	30.7509
	29.8308	31.1025	31.0185
	28.6355	30.8965	31.4886
	30.0088	31.8439	32.5521
	29.81	31.6496	32.5523
	28.6922	31.9469	31.9298
	30.6136	31.8953	31.976
	30.352	31.3521	32.4647
	30.8942		32.3455
	31.3529		31.8365
	31.4444		32.0512
	31.0659		32.6618
	30.9357		32.5384
			32.736
			32.9123
			31.1668
			31.1668
			31.376
			31.2083
			31.4502

## Sheet: Figure-3(d)
Wavelength (nm)	EQE (a.u)	Wavelength (nm)	EQE (a.u)
300	0.267	0	0.267
310	0.25	0	0.25
320	0.423	0	0.423
330	0.429	0	0.429
340	0.44	0	0.44
350	0.491	0	0.491
360	0.571	0	0.571
370	0.637	0	0.637
380	0.696	0	0.696
390	0.741	0	0.741
400	0.781	0	0.781
410	0.812	0	0.812
420	0.831	0	0.831
430	0.843	0	0.843
440	0.853	0	0.853
450	0.864	0	0.864
460	0.87	0.00776	0.87776
470	0.881	0.00531	0.88631
480	0.892	0.00487	0.89687
490	0.902	0.00446	0.90646
500	0.913	0.00502	0.91802
510	0.925	0.00553	0.93053
520	0.939	0.00496	0.94396
530	0.95	0.00652	0.95652
540	0.956	0.00727	0.96327
550	0.959	0.00615	0.96515
560	0.959	0.00815	0.96715
570	0.958	0.00719	0.96519
580	0.954	0.01535	0.96935
590	0.951	0.01648	0.96748
600	0.947	0.02764	0.97464
610	0.939	0.03296	0.97196
620	0.933	0.0432	0.9762
630	0.926	0.05249	0.97849
640	0.919	0.06377	0.98277
650	0.911	0.0721	0.9831
660	0.9	0.08254	0.98254
670	0.892	0.09387	0.98587
680	0.881	0.10431	0.98531
690	0.876	0.11251	0.98851
700	0.869	0.1188	0.9878
710	0.862	0.12908	0.99108
720	0.845	0.14477	0.98977
730	0.778	0.20648	0.98448
740	0.578	0.39359	0.97159
750	0.277	0.67378	0.95078
760	0.08	0.86076	0.94076
770	0.028	0.90987	0.93787
780	0.007	0.92972	0.93672
790	0.002	0.93692	0.93892
800	0	0.938	0.938
810	0.001	0.93996	0.94096
820	0	0.945	0.945
830	0	0.943	0.943
840	0	0.943	0.943
850	0.001	0.94096	0.94196
860	0	0.943	0.943
870	0	0.944	0.944
880	0	0.949	0.949
890	0	0.945	0.945
900	0	0.943	0.943
910	0	0.942	0.942
920	0	0.938	0.938
930	0	0.932	0.932
940	0	0.931	0.931
950	0	0.928	0.928
960	0	0.927	0.927
970	0	0.927	0.927
980	0	0.928	0.928
990	0	0.927	0.927
1000	0	0.921	0.921
1010	0	0.914	0.914
1020	0	0.902	0.902
1030	0	0.886	0.886
1040	0	0.857	0.857
1050	0	0.816	0.816
1060	0	0.769	0.769
1070	0	0.721	0.721
1080	0	0.676	0.676
1090	0	0.63	0.63
1100	0	0.578	0.578
1110	0	0.521	0.521
1120	0	0.459	0.459
1130	0	0.392	0.392
1140	0	0.316	0.316
1150	0	0.236	0.236
1160	0	0.162	0.162
1170	0	0.094	0.094
1180	0	0.028	0.028
1190	0	0.012	0.012
1200	0	0.062	0.062
1200

## Sheet: Figure-3(e)
PCE for SIP (%)
28.8162
28.8213
29.4856
29.4868
29.5538
29.5459
28.417
28.4177
29.8408
29.8744
29.7124
29.7398
29.5986
29.5953
30.1226
29.9873

## Sheet: Figure-3(f)
248398_ Thuesday-FWD	--	248398_ Thuesday-RVS	--
V [V]	J [mA/cm2]	V [V]	J [mA/cm2]
-0.19983	-19.1699	2.00012	4.25927
-0.1926	-19.1847	1.99244	2.94363
-0.18547	-19.1829	1.98546	1.79244
-0.17783	-19.193	1.97807	0.69239
-0.17085	-19.1954	1.97064	-0.44964
-0.16305	-19.1939	1.96329	-1.42438
-0.15611	-19.1944	1.95587	-2.49896
-0.14871	-19.1836	1.94851	-3.44231
-0.14128	-19.1906	1.94151	-4.33467
-0.13401	-19.1965	1.93386	-5.25785
-0.12681	-19.1888	1.92661	-6.11989
-0.11933	-19.1834	1.91945	-6.89768
-0.11204	-19.193	1.91184	-7.69342
-0.10458	-19.1782	1.9047	-8.44019
-0.09736	-19.1861	1.89744	-9.10127
-0.09022	-19.189	1.89001	-9.77928
-0.08249	-19.1824	1.88269	-10.4132
-0.07532	-19.1867	1.87522	-10.9863
-0.06786	-19.1881	1.86793	-11.5636
-0.0606	-19.1817	1.86083	-12.0672
-0.05342	-19.1704	1.85325	-12.5629
-0.04573	-19.1885	1.84604	-12.9951
-0.03877	-19.1805	1.83875	-13.4605
-0.03133	-19.1845	1.83123	-13.8678
-0.02394	-19.18	1.82412	-14.1865
-0.01661	-19.1853	1.8168	-14.5919
-0.00922	-19.188	1.80931	-14.8984
-0.00197	-19.173	1.8021	-15.1593
0.00507	-19.1899	1.79455	-15.4937
0.01225	-19.1768	1.78729	-15.7481
0.01999	-19.1789	1.7801	-15.9545
0.027	-19.1775	1.77256	-16.1976
0.03466	-19.1874	1.76522	-16.3668
0.04179	-19.1826	1.7582	-16.5643
0.04902	-19.1831	1.75047	-16.7384
0.05659	-19.1796	1.74347	-16.8891
0.06379	-19.1876	1.73575	-17.0742
0.07111	-19.1812	1.7287	-17.1952
0.07856	-19.1761	1.72137	-17.316
0.08587	-19.1857	1.71383	-17.4058
0.09291	-19.1758	1.70673	-17.5401
0.10065	-19.1786	1.6994	-17.6018
0.10771	-19.1855	1.69194	-17.7381
0.11539	-19.1789	1.68461	-17.8124
0.12256	-19.1789	1.67759	-17.8602
0.12972	-19.1815	1.66997	-17.9482
0.13729	-19.1758	1.6627	-18.0399
0.14445	-19.1796	1.6551	-18.069
0.15176	-19.1824	1.64788	-18.0723
0.15918	-19.1812	1.6408	-18.2022
0.16656	-19.1765	1.63316	-18.1972
0.17356	-19.1874	1.62608	-18.2435
0.18115	-19.1766	1.61883	-18.3084
0.18835	-19.1873	1.61132	-18.3098
0.19591	-19.1808	1.604	-18.3466
0.20324	-19.1914	1.59686	-18.4068
0.2103	-19.1793	1.58923	-18.4362
0.21797	-19.184	1.58208	-18.4027
0.22507	-19.1838	1.57464	-18.4667
0.23244	-19.1793	1.56717	-18.538
0.23991	-19.1831	1.56014	-18.4861
0.24715	-19.1813	1.55234	-18.5597
0.2547	-19.1831	1.54537	-18.6062
0.26175	-19.1841	1.53811	-18.598
0.26919	-19.1789	1.53062	-18.6085
0.27655	-19.1824	1.52335	-18.6339
0.2839	-19.1871	1.51611	-18.6547
0.29093	-19.1847	1.50862	-18.6666
0.29863	-19.1827	1.50131	-18.6974
0.30579	-19.1979	1.4939	-18.7008
0.31303	-19.1707	1.48653	-18.7172
0.32056	-19.1817	1.47956	-18.7315
0.32766	-19.1862	1.47184	-18.7358
0.33536	-19.1683	1.46477	-18.7889
0.34249	-19.1852	1.45741	-18.7883
0.3498	-19.1866	1.44999	-18.7807
0.35717	-19.1817	1.44273	-18.8028
0.36451	-19.1801	1.43505	-18.796
0.37163	-19.184	1.42808	-18.7897
0.37925	-19.1772	1.42063	-18.844
0.38644	-19.1791	1.41331	-18.8713
0.39357	-19.1841	1.40594	-18.8607
0.40122	-19.1709	1.39891	-18.9
0.40834	-19.1784	1.39122	-18.8755
0.41605	-19.1786	1.38403	-18.8437
0.42308	-19.1693	1.3768	-18.888
0.43043	-19.1827	1.36924	-18.931
0.43784	-19.1775	1.36219	-18.8915
0.44516	-19.176	1.35437	-18.9101
0.4524	-19.1838	1.34738	-18.9162
0.45994	-19.1775	1.33998	-18.9514
0.46718	-19.1765	1.33261	-18.9461
0.47425	-19.1932	1.32529	-18.9444
0.48195	-19.1888	1.31813	-18.9707
0.48909	-19.1855	1.31055	-18.9677
0.49666	-19.1806	1.30325	-18.9942
0.50383	-19.1808	1.29613	-18.9606
0.51107	-19.1763	1.28852	-18.995
0.5187	-19.1827	1.28149	-18.9901
0.52576	-19.1808	1.27379	-18.9964
0.53307	-19.1836	1.26667	-19.0211
0.54044	-19.1805	1.25942	-19.0062
0.54787	-19.1836	1.2519	-19.0234
0.55523	-19.1806	1.24464	-19.0376
0.56258	-19.18	1.2374	-19.0535
0.56971	-19.1831	1.22995	-19.0366
0.57731	-19.1719	1.22269	-19.0526
0.58446	-19.1813	1.21513	-19.0728
0.59164	-19.1848	1.20785	-19.066
0.59927	-19.1754	1.20074	-19.0672
0.60635	-19.1777	1.19298	-19.0632
0.61374	-19.185	1.18604	-19.0603
0.62113	-19.1727	1.17869	-19.0643
0.62855	-19.1737	1.17113	-19.0787
0.63594	-19.1768	1.16391	-19.069
0.64322	-19.1831	1.15666	-19.0942
0.65042	-19.1824	1.14921	-19.0893
0.65788	-19.173	1.14185	-19.0843
0.66523	-19.1786	1.13448	-19.079
0.67222	-19.1796	1.12706	-19.1305
0.67995	-19.1758	1.1201	-19.118
0.687	-19.1806	1.1125	-19.1012
0.69439	-19.1721	1.10528	-19.1248
0.70181	-19.1812	1.09817	-19.1044
0.70906	-19.1716	1.09055	-19.1297
0.71668	-19.1779	1.08348	-19.1133
0.72384	-19.1857	1.07611	-19.1396
0.7311	-19.1699	1.06868	-19.1224
0.73851	-19.1754	1.06131	-19.1405
0.74592	-19.1801	1.05393	-19.1431
0.75294	-19.1777	1.0466	-19.1453
0.76057	-19.1735	1.03945	-19.1408
0.76777	-19.18	1.03184	-19.1499
0.77534	-19.1674	1.02466	-19.1363
0.78258	-19.1648	1.0175	-19.1434
0.78972	-19.1841	1.00978	-19.1476
0.79738	-19.1772	1.00273	-19.1499
0.80444	-19.1853	0.99507	-19.1412
0.81182	-19.1647	0.98793	-19.1471
0.81916	-19.1753	0.98054	-19.1516
0.82654	-19.1765	0.97322	-19.1563
0.83368	-19.1669	0.96592	-19.1492
0.84123	-19.1719	0.95869	-19.142
0.84855	-19.1714	0.95121	-19.1539
0.85589	-19.1789	0.94398	-19.1483
0.86323	-19.1702	0.9368	-19.154
0.87036	-19.1761	0.9291	-19.1727
0.878	-19.1728	0.92198	-19.1653
0.88506	-19.1624	0.9144	-19.1599
0.89239	-19.1742	0.90728	-19.1648
0.89989	-19.1805	0.90001	-19.1718
0.90716	-19.1667	0.89255	-19.1586
0.91444	-19.1742	0.88526	-19.1653
0.92178	-19.1676	0.87795	-19.1718
0.92915	-19.17	0.87057	-19.1613
0.93656	-19.1805	0.86321	-19.1716
0.94392	-19.1699	0.85611	-19.1653
0.95104	-19.1662	0.84849	-19.1747
0.95864	-19.1709	0.84143	-19.1686
0.96584	-19.1673	0.83374	-19.1626
0.97288	-19.1636	0.8266	-19.1568
0.98061	-19.1619	0.81942	-19.1742
0.98775	-19.1565	0.81178	-19.1636
0.9951	-19.1568	0.80464	-19.154
1.00247	-19.1615	0.79737	-19.166
1.00983	-19.1566	0.78997	-19.1664
1.01725	-19.1537	0.78261	-19.1655
1.02458	-19.1589	0.77543	-19.1631
1.03171	-19.1525	0.76785	-19.1727
1.03931	-19.1596	0.76071	-19.1638
1.04655	-19.1546	0.75313	-19.1692
1.05366	-19.1525	0.74579	-19.1664
1.06137	-19.1511	0.73881	-19.1591
1.06837	-19.1516	0.73108	-19.1664
1.07606	-19.1539	0.7241	-19.1737
1.08309	-19.1351	0.71671	-19.1591
1.09047	-19.1561	0.70928	-19.1666
1.09796	-19.138	0.70191	-19.1673
1.10514	-19.1234	0.69442	-19.1667
1.11241	-19.1396	0.68714	-19.1693
1.11984	-19.1338	0.67997	-19.1674
1.12719	-19.126	0.67255	-19.1608
1.13422	-19.1241	0.66515	-19.1643
1.14189	-19.1316	0.65814	-19.1669
1.14896	-19.1252	0.65046	-19.1667
1.15656	-19.1104	0.64338	-19.1645
1.16374	-19.1125	0.63604	-19.1652
1.17097	-19.1067	0.62856	-19.1607
1.17868	-19.1105	0.62129	-19.1647
1.18563	-19.0965	0.61378	-19.1714
1.19305	-19.0815	0.60661	-19.1624
1.20046	-19.1012	0.59922	-19.1688
1.20787	-19.1118	0.59194	-19.1727
1.21494	-19.1036	0.58455	-19.1647
1.22258	-19.0966	0.57745	-19.1664
1.22979	-19.079	0.56978	-19.1765
1.23735	-19.0815	0.56269	-19.1613
1.24462	-19.0963	0.55546	-19.1653
1.25167	-19.0613	0.54783	-19.1765
1.25934	-19.0731	0.54071	-19.1629
1.26645	-19.058	0.53308	-19.1617
1.27379	-19.0422	0.526	-19.1707
1.28123	-19.0488	0.51858	-19.1639
1.28851	-19.0363	0.51126	-19.1716
1.29602	-19.0232	0.5039	-19.1662
1.30319	-19.0234	0.4968	-19.182
1.31053	-19.0371	0.48919	-19.1669
1.31784	-19.0328	0.482	-19.1727
1.32529	-19.0032	0.47461	-19.1693
1.3323	-18.9875	0.46719	-19.1693
1.34005	-19.0074	0.46005	-19.1721
1.34718	-18.9856	0.45239	-19.1692
1.35445	-18.9888	0.44534	-19.17
1.36194	-18.9822	0.43797	-19.1674
1.36906	-18.9611	0.43051	-19.1647
1.37677	-18.9969	0.42323	-19.1693
1.38381	-18.9423	0.41606	-19.1719
1.39122	-18.9107	0.40856	-19.1686
1.39859	-18.9427	0.40124	-19.1721
1.40597	-18.9148	0.39384	-19.1796
1.41298	-18.8946	0.3865	-19.1772
1.42061	-18.9227	0.37942	-19.1758
1.42783	-18.9023	0.37177	-19.1789
1.43504	-18.8816	0.36465	-19.1784
1.44268	-18.8934	0.35736	-19.1808
1.44972	-18.8654	0.34987	-19.1888
1.4574	-18.8402	0.34268	-19.1782
1.4645	-18.8713	0.33537	-19.1774
1.4718	-18.8158	0.32798	-19.1826
1.47932	-18.8322	0.32061	-19.1789
1.48648	-18.8298	0.31314	-19.1822
1.49374	-18.7878	0.30582	-19.176
1.5012	-18.7736	0.29877	-19.1707
1.50856	-18.7784	0.29105	-19.1747
1.516	-18.7055	0.28393	-19.1794
1.52337	-18.7125	0.27674	-19.177
1.5304	-18.7308	0.26912	-19.1765
1.53804	-18.6941	0.26197	-19.1768
1.54521	-18.6504	0.25467	-19.1747
1.5524	-18.6472	0.24728	-19.168
1.55998	-18.6191	0.23998	-19.1733
1.56709	-18.6274	0.23251	-19.1753
1.5745	-18.5721	0.22521	-19.1768
1.58185	-18.5629	0.218	-19.1803
1.58925	-18.5115	0.21052	-19.1782
1.59662	-18.4976	0.20318	-19.1706
1.60392	-18.4514	0.19609	-19.1813
1.61112	-18.4256	0.1884	-19.1848
1.6187	-18.3487	0.18139	-19.169
1.62593	-18.3143	0.1738	-19.1796
1.63302	-18.2884	0.16662	-19.1848
1.64069	-18.2609	0.1593	-19.1633
1.6478	-18.1991	0.15185	-19.176
1.65513	-18.1226	0.14461	-19.1754
1.66253	-18.0848	0.13733	-19.1693
1.66983	-18.0154	0.12991	-19.1791
1.67724	-17.9708	0.12252	-19.1831
1.6845	-17.891	0.11548	-19.17
1.69179	-17.8004	0.10779	-19.1822
1.69925	-17.6946	0.10066	-19.1796
1.70663	-17.6356	0.09303	-19.1707
1.71367	-17.4978	0.08601	-19.1732
1.72145	-17.3855	0.0786	-19.173
1.72848	-17.2805	0.07111	-19.173
1.73574	-17.0979	0.06396	-19.1834
1.74325	-16.9632	0.05667	-19.1754
1.7505	-16.7986	0.04922	-19.1801
1.75803	-16.6046	0.04194	-19.19
1.7652	-16.43	0.03479	-19.1693
1.77253	-16.2407	0.02719	-19.1765
1.77985	-15.9761	0.02005	-19.1765
1.78725	-15.7491	0.01242	-19.1727
1.79426	-15.5313	0.0052	-19.1775
1.80201	-15.2232	-0.00184	-19.1782
1.80909	-14.9279	-0.00912	-19.1754
1.81671	-14.5901	-0.01654	-19.1707
1.82392	-14.2445	-0.024	-19.1806
1.83111	-13.8844	-0.03127	-19.1772
1.8387	-13.5043	-0.03863	-19.1753
1.84577	-13.0577	-0.04569	-19.1747
1.85318	-12.6307	-0.05336	-19.1765
1.8606	-12.0989	-0.06045	-19.1713
1.86794	-11.6086	-0.06761	-19.176
1.87497	-11.0764	-0.07527	-19.1787
1.88259	-10.4773	-0.08236	-19.1706
1.8898	-9.84967	-0.09012	-19.1791
1.89731	-9.16813	-0.09706	-19.1812
1.90462	-8.51848	-0.10448	-19.1716
1.91171	-7.75756	-0.11184	-19.1761
1.91945	-6.99455	-0.11919	-19.1711
1.92647	-6.19877	-0.12667	-19.1728
1.93386	-5.36947	-0.13393	-19.1796
1.94127	-4.46445	-0.14121	-19.1786
1.9485	-3.56336	-0.1486	-19.1784
1.95571	-2.60759	-0.15597	-19.1714
1.96318	-1.58554	-0.16306	-19.1881
1.97049	-0.57462	-0.17069	-19.1881
1.97783	0.56781	-0.17775	-19.1765
1.98523	1.64918	-0.18536	-19.1827

## Sheet: Figure-3(g)
Area [cm2]	peak efficiency [%]
1	31.6	certified	JRC-ESTI
4	30.74
58.4	28.9	certified	Fraunhofer ISE
